# Supplementary material for: Structures of the Varicella Zoster Virus Glycoprotein E and Epitope Mapping of Vaccine-Elicited Antibodies
Source: Vaccines (Basel). 2024 Sep 27;12(10):1111. doi: 10.3390/vaccines12101111 (PMC11511291; doi:10.3390/vaccines12101111)
Supplement: Supplementary file 1 [file vaccines-12-01111-s001.zip]

Archive with 1 entries (1 files):
- vaccines-3190949-supplementary.pdf
